# Supplementary material for: GPS-MBA: Computational Analysis of MHC Class II Epitopes in Type 1 Diabetes
Source: PLoS One. 2012 Mar 27;7(3):e33884. doi: 10.1371/journal.pone.0033884 (PMC3313963; doi:10.1371/journal.pone.0033884)
Supplement: Table S1 — The core nonamers of the mouse I-Ag7 epitopes. a. Epitope, the original epitopes; b. Position, the positions of core nonamers in the protein sequences; c. Core nonamer, the finally aligned core nonamers were marked in red; d. The protein sequence was retrieved from the UniParc (UniProt Archive) Database (http://www.uniprot.org/help/uniparc). (XLS) [file pone.0033884.s001.xls]

## Sheet: Table S1
Table S1 – The core nonamers of the mouse I-Ag7 epitopes. a. Epitope, the original epitopes; b. Position, the positions of core nonamers in the protein sequences; c. Core nonamer, the finally aligned core nonamers were marked in red; d. The protein sequence was retrieved from the UniParc (UniProt Archive) Database (http://www.uniprot.org/help/uniparc).
UniProt	Epitopea	Positionb	Core nonamerc
A2NTY6	67-89	78-86	**DTGHGLRLIHYSYGAGSTEKGDI***********
B0BNI0	127-138	129-137	***********GHGTKLSVLEDL*************
B0V2N1	690-705	696-704	*******GPGPESSPVVVRTDED*************
D3ZT06	84-96	87-95	**********RPIAEYLNTQKDM*************
O35114	385-397	386-394	************INTYVRKLDDFVE***********
O35405	456-471	457-465	************SQLEAVFLRDWESPYS********
O35740	258-269	261-269	**********FVCKQQPSRVSC**************
O70251	2-17	9-17	******GFGDLKTPAGLQVLND**************
O70251	213-225	216-224	**********YVQSMDVAAFNKI*************
O88291	566-580	566-574	*************AAQACATEQCEHRQM********
O88668	107-122	111-119	*********LSPLQQAVSDLQENPE***********
O89051	112-126	116-124	*********YQTIEENIKIFEEDA************
O89051	146-159	150-158	*********VHDFNKKLTAYLDL*************
O89051	198-213	203-211	********LIHEHMVITDRIENVD************
P00021	44-59	44-52	*************AEGFSYTDANKNKGIT*******
P00698	109-123	111-119	***********SVNCAKKIVSDGNGM**********
P00704	11-25	11-19	*************AMKRHGLDNYRGYSL********
P01012	104-132	116-124	*SRLYAEERYPILPEYLQCVKELYRGGLEP******
P01012	128-145	136-144	*****GGLEPINFQTAADQAREL*************
P01012	272-296	283-291	**NVMEERKIKVYLPRMKMEEKYNLTS*********
P01012	315-327	319-327	*********GISSAESLKISQA**************
P01012	324-340	326-334	***********ISQAVHAAHAEINEAGR********
P01012	349-364	350-358	************GVDAASVSEEFRADHP********
P01012	354-366	354-362	*************SVSEEFRADHPFL**********
P01012	61-69	61-69	*************DKLPGFGDS**************
P01012	92-108	97-105	********TKPNDVYSFSLASRLYA***********
P01308	25-39	30-38	********FVNQHLCGSHLVEAL*************
P01308	34-47	37-45	**********HLVEALYLVCGERG************
P01308	37-51	37-45	*************EALYLVCGERGFFYT********
P01308	45-59	51-59	*******ERGFFYTPKTRREAE**************
P01308	49-63	51-59	***********FYTPKTRREAEDLQV**********
P01308	53-67	59-67	*******KTRREAEDLQVGQVE**************
P01308	65-79	71-79	*******QVELGGGPGAGSLQP**************
P01308	69-83	71-79	***********GGGPGAGSLQPLALE**********
P01308	73-87	75-83	***********GAGSLQPLALEGSLQ**********
P01308	89-103	93-101	*********RGIVEQCCTSICSLY************
P01325	20-35	20-28	*************KPTQAFVKQHLCGPHL*******
P01325	48-60	52-60	*********FFYTPKSRREVED**************
P01325	7-23	11-19	*********FLPLLALLALWEPKPTQ**********
P01325	71-86	77-85	*******SPGDLQTLALEVARQK*************
P01325	77-92	77-85	*************TLALEVARQKRGIVDQ*******
P01325	94-108	97-105	**********CTSICSLYQLENYCN***********
P01326	14-30	20-28	*******LFLWESHPTQAFVKQHL************
P01326	20-35	20-28	*************HPTQAFVKQHLCGSHL*******
P01326	26-41	33-41	******VKQHLCGSHLVEALYL**************
P01326	48-57	49-57	************FFYTPMSRRE**************
P01326	71-88	79-87	*****GPGAGDLQTLALEVAQQK*************
P01837	46-60	49-57	**********ERQNGVLNSWTDQDS***********
P01873	432-446	435-443	**********KSTEGEVNAEEEGFE***********
P01904	124-140	128-136	*********LGEPNILICFIDKFSPP**********
P01904	77-93	83-91	*******ASFEAQGALANIAVDKA************
P02469	1594-1612	1602-1610	*****MVKEALEEAEKAQVAAEKA************
P02769	304-318	310-318	*******KPLLEKSHCIAEVEK**************
P02769	559-573	565-573	*******KPKATEEQLKTVMEN**************
P02769	568-580	572-580	*********KTVMENFVAFVDK**************
P03034	13-27	16-24	**********LEDARRLKAIYEKKK***********
P03452	143-155	147-155	*********HNTNGVTAACSHE**************
P04212	60-82	71-79	**DSGKGLRLIYYSITENDLQKGDL***********
P04247	111-122	113-121	***********IIIEVLKKRHSG*************
P04247	132-154	141-149	****MSKALELFRNDIAAKYKELGFQG*********
P04247	70-79	71-79	************LTALGTILKK**************
P04370	146-169	147-155	************YLATASTMDHARHGFLPRHRDTGI
P04441	86-100	87-95	************PVSQMRMATPLLMRP*********
P04441	88-100	88-96	*************SQMRMATPLLMRP**********
P05452	154-169	158-166	*********YKNWETEITAQPDGGK***********
P05934	57-69	57-65	*************IREADIDGDGQVN**********
P06745	282-294	283-291	************LSIALHVGFDHFE***********
P06837	184-201	190-198	*******QPPTETAESSQAEEEKDA***********
P07724	562-573	565-573	**********KATAEQLKTVMD**************
P07724	563-574	565-573	***********ATAEQLKTVMDD*************
P09036	63-76	63-71	*************FENRKRIEPVLIRK*********
P09055	235-250	239-247	*********LVGQQRISGNLDSPEG***********
P09411	403-417	408-416	********LEGKVLPGVDALSNV*************
P09651	44-59	46-54	***********VVMRDPNTKRSRGFGF*********
P0A520	13-28	16-24	**********RGLERGLNALADAVKV**********
P0A520	223-238	229-237	*******SKVSTVKDLLPLLEKV*************
P0A520	313-328	319-327	*******SLLGKARKVVVTKDET*************
P0A520	337-352	342-350	********TDAIAGRVAQIRQEIE************
P0A520	343-358	345-353	***********RVAQIRQEIENSDSDY*********
P0A520	367-382	374-382	******LAKLAGGVAVIKAGAA**************
P0A520	373-388	374-382	************GVAVIKAGAATEVELK********
P0A520	397-412	399-407	***********AVRNAKAAVEEGIVAG*********
P0A520	430-446	437-445	******EGDEATGANIVKVALEA*************
P0A520	433-448	437-445	*********EATGANIVKVALEAPL***********
P10126	191-200	191-199	*************VPISGWNGDN*************
P12023	554-564	556-564	***********VAEEIQDEVDE**************
P12023	599-614	604-612	********ETKTTVELLPVNGEFS************
P12968	19-33	23-31	*********NHLRATPVRSGSNPQ************
P12968	46-60	50-58	*********TQRLANFLVRSSNNL************
P13020	369-383	372-380	**********YPRQTQVSVLPEGGE***********
P13595	890-903	894-902	*********SAPKVAPLVDLSDT*************
P15497	194-209	198-206	*********RQRLTARLEALKEGGG***********
P16297	157-170	159-167	***********QVSHYIEPYLEFEA***********
P16858	312-325	316-324	*********YDNEYGYSNRVVDL*************
P16858	321-333	325-333	*********RVVDLMAYMASKE**************
P16858	65-81	69-77	*********LVINGKPITIFQERDPT**********
P17426	805-820	809-817	*********LAVQTKRVAAQVDGGA***********
P17697	43-58	48-56	********ALKEVKQIKTQIEQTN************
P18242	65-77	68-76	**********EPVSELLKNYLDA*************
P18648	253-265	253-261	*************AAIDEASKKLNAQ**********
P19034	37-52	42-50	********LTQVQESLLGYWDTAK************
P20029	636-655	646-654	***YGSGGPPPTGEEDTSEKDEL*************
P20029	79-91	82-90	**********DAAKNQLTSNPEN*************
P21855	261-274	264-272	**********TSLSSKLAAFDEPS************
P22626	31-43	35-43	*********ETTEESLRNYYEQ**************
P22626	51-66	54-62	**********VVMRDPASKRSRGFGF**********
P25918	19-33	22-30	**********RPQKSLLVEVEEGGN***********
P26039	2470-2483	2474-2482	*********LVKAAQKAAAFEDQ*************
P26039	871-885	877-885	*******VEAAKGAAAHPDSEE**************
P26339	407-423	412-420	********RPSSREDSVEARSDFEE***********
P31786	64-80	72-80	*****GTSKESAMKTYVEKVDE**************
P33173	885-898	887-895	***********VAVQAISADEEAPD***********
P35436	36-46	37-45	************IAVLLGHSHDV*************
P35700	50-65	54-62	*********FVCPTEIIAFSDRADE***********
P41155	151-167	156-164	********PELPAAHLIGAWMSGQG***********
P47867	229-244	233-241	*********IPEKVTPVAAVQDGFT***********
P47955	47-59	48-56	************FAKALANVNIGSL***********
P47955	87-103	91-99	*********APAEEKKVEAKKEESEE**********
P48318	29-48	33-41	*********DTWCGVAHGCTRKLGLKICG*******
P48318	44-62	50-58	*******LKICGFLQRTNSLEEKSRL**********
P48320	105-119	105-113	*************RPTLAFLQDVMNILL********
P48320	157-171	157-165	*************EEILTHCQTTLKYAI********
P48320	205-219	209-217	*********FTYEIAPVFVLLEYV************
P48320	206-220	209-217	**********TYEIAPVFVLLEYVT***********
P48320	207-221	209-217	***********YEIAPVFVLLEYVTL**********
P48320	221-235	221-229	*************LKKMREIIGWPGGSG********
P48320	241-255	246-254	********PGGAISNMYAMLIAR*************
P48320	247-261	253-261	*******NMYAMLIARYKMFPE**************
P48320	253-267	253-261	*************IARYKMFPEVKEKGM********
P48320	265-279	271-279	*******KGMAAVPRLIAFTSE**************
P48320	277-291	279-287	***********TSEHSHFSLKKGAAA**********
P48320	286-300	289-297	**********KKGAAALGIGTDSVI***********
P48320	313-327	317-325	*********SDLERRILEVKQKGF************
P48320	325-339	328-336	**********KGFVPFLVSATAGTT***********
P48320	337-351	338-346	************GTTVYGAFDPLLAVA*********
P48320	345-361	348-356	**********DPLLAVADICKKYKIWM*********
P48320	349-363	350-358	************AVADICKKYKIWMHV*********
P48320	401-415	404-412	**********PLQCSALLVREEGLM***********
P48320	509-523	513-521	*********VPPSLRTLEDNEERM************
P48320	517-531	520-528	**********EDNEERMSRLSKVAP***********
P48320	527-538	527-535	*************SKVAPVIKARMM***********
P48320	529-543	531-539	***********VAPVIKARMMEYGTT**********
P48320	561-575	562-570	************ISNPAATHQDIDFLI*********
P48320	565-579	569-577	*********AATHQDIDFLIEEIE************
P48320	571-585	576-584	********IDFLIEEIERLGQDL*************
P48428	76-90	79-87	**********TDLQQILESEKDLEE***********
P52430	113-126	115-123	***********NPHGISTFTDEDNT***********
P56480	516-529	518-526	***********AVAKADKLAEEHGS***********
P56677	135-149	140-148	********GPYHKKSAVTAFSEG*************
P57784	101-118	106-114	********VELGDLDPLASLKSLTYL**********
P58252	192-202	194-202	***********YGEGESGPMGN**************
P59267	133-148	139-147	*******LIKPDRCHHCSVCDKC*************
P60202	57-71	62-70	********DYEYLINVIHAFQYV*************
P62309	48-59	48-56	*************MATSGQQNNIGM***********
P62826	177-201	190-198	VAMPALAPPEVVMDPALAAQYEHDL***********
P62826	199-214	204-212	********HDLEVAQTTALPDEDD************
P62862	1-22	14-22	KVHGSLARAGKVRGQTPKVAKQ**************
P62962	43-56	48-56	********ITPAEVGVLVGKDR**************
P62962	44-57	48-56	*********TPAEVGVLVGKDRS*************
P63038	171-180	171-179	*************VATISANGDK*************
P63038	195-214	195-203	*************RKGVITVKDGKTLNDELEII***
P63038	361-380	369-377	*****KGDKAHIEKRIQEITEQLDI***********
P63038	437-460	445-453	*****VLGGGCALLRCIPALDSLKPANED*******
P63038	443-454	445-453	***********ALLRCIPALDSL*************
P63038	526-545	536-544	***RTALLDAAGVASLLTTAEAV*************
P63038	541-560	547-555	*******TAEAVVTEIPKEEKDPGMGA*********
P63038	76-95	81-89	********DGVTVAKSIDLKDKYKNIGA********
P63101	228-245	230-238	***********WTSDTQGDEAEAGEGGEN*******
P63241	135-154	136-144	************ITVLSAMTEEAAVAIKAMAK****
P67778	205-219	209-217	*********QQKKAAIISAEGDSK************
P68082	132-154	141-149	****MTKALELFRNDIAAKYKELGFQG*********
P68335	430-444	434-442	*********EEVDMTPADALDDFD************
P68404	659-673	662-670	**********FSFVNSEFLKPEVKS***********
P81644	54-69	59-67	********GSELQTQAKAYFEKTQ************
P84244	82-98	87-95	********DLRFQSAAIGALQEASE***********
P97311	578-591	583-591	********FARQFKPKISKESE**************
P97411	35-46	37-45	***********AFIKATGKKEDE*************
P97629	192-206	195-203	**********GSVTISLQALQDTRD***********
Q00493	347-362	352-360	********KFPPEETLKSYWEDNK************
Q00493	362-381	363-371	************KNSLISYLEQIHRGVKGFVR****
Q00493	363-382	363-371	*************NSLISYLEQIHRGVKGFVRD***
Q00493	439-463	450-458	**FSPAVGVDFELESFSERKEEEKEEL*********
Q00896	348-363	353-361	********LSQAVHKAVLTIDETG************
Q03247	83-94	86-94	**********ETMKEVKAYKEE**************
Q03517	234-248	237-245	**********DVYKTNNIAYEDVVG***********
Q03517	420-434	423-431	**********APGRGMVEALPDGLS***********
Q05329	175-189	180-188	********HPRYFNQLSTGLDMV*************
Q05329	206-220	209-217	**********TYEIAPVFVLLEYVT***********
Q05329	217-231	218-226	************EYVTLKKMREIIGWP*********
Q05329	22-36	27-35	********NPGTARAWCQVAQKF*************
Q05329	222-235	222-230	*************KKMREIIGWPGGSG*********
Q05329	231-250	242-250	**PGGSGDGIFSPGGAISNMYA**************
Q05329	247-266	256-264	****NMYAMMIARFKMFPEVKEKG************
Q05329	265-279	271-279	*******KGMAALPRLIAFTSE**************
Q05329	283-297	289-297	*******FSLKKGAAALGIGTD**************
Q05329	331-345	332-340	************LVSATAGTTVYGAFD*********
Q05329	400-414	404-412	*********VPLQCSALLVREEGL************
Q05329	445-459	447-455	***********QCGRHVDVFKLWLMW**********
Q05329	460-474	465-473	********RAKGTTGFEAHVDKC*************
Q05329	471-490	471-479	*************VDKCLELAEYLYNIIKNREG***
Q05329	499-513	502-510	**********PQHTNVCFWYIPPSL***********
Q05329	509-528	513-521	*********IPPSLRTLEDNEERMSRLSK*******
Q06335	237-249	240-248	**********KSEFPTEADLEDF*************
Q07797	325-340	330-338	********VDQWSTETIASHEDIE************
Q07797	326-340	330-338	*********DQWSTETIASHEDIE************
Q15382	121-133	125-133	*********KDLHMERVISYEE**************
Q16849	619-634	622-630	**********GAHGDTTFEYQDLCRQ**********
Q16849	637-651	638-646	************ATKSLFNRAEGPPEP*********
Q16849	667-682	673-681	*******ASPSSHSSTPSWCEEP*************
Q16849	676-693	680-688	*********PSWCEEPAQANMDISTGH*********
Q16849	691-708	693-701	***********TGHMILAYMEDHLRNRDR*******
Q16849	706-723	714-722	*****RDRLAKEWQALCAYQAEP*************
Q16849	709-724	714-722	********LAKEWQALCAYQAEPN************
Q16849	751-766	755-763	*********IKLKVESSPSRSDYIN***********
Q16849	766-783	766-774	*************NASPIIEHDPRMPAYIAT*****
Q16849	779-794	785-793	*******AYIATQGPLSHTIADF*************
Q16849	781-798	785-793	*********IATQGPLSHTIADFWQMV*********
Q16849	805-820	807-815	***********VIVMLTPLVEDGVKQC*********
Q16849	877-892	877-885	*************AEGTPASTRPLLDFRR*******
Q16849	919-934	923-931	*********YILIDMVLNRMAKGVK***********
Q16849	955-970	961-969	*******SKDQFEFALTAVAEEV*************
Q16849	964-979	971-979	******TAVAEEVNAILKALPQ**************
Q25306	189-204	194-202	********TLKGHSNYVSTVTVSP************
Q25306	193-208	194-202	************HSNYVSTVTVSPDGSL********
Q25306	257-272	263-271	*******SLSVYDLESKAVIAEL*************
Q25306	261-276	263-271	***********YDLESKAVIAELTPDG*********
Q29021	618-631	618-626	*************AEQYSIQDWAKNLK*********
Q3UKC1	597-611	601-609	*********EKEINGLASYLENLS************
Q3UUV9	83-98	87-95	*********GRPIVEYLNTQKDMLD***********
Q3UUV9	84-99	87-95	**********RPIVEYLNTQKDMLDN**********
Q5EXX3	1156-1168	1156-1164	*************FKTLTKQEETDDL**********
Q5HHM4	140-157	142-150	***********FTKKMVENAKKIEVEFDK*******
Q60458	241-254	245-253	*********FPMPRVIYAMAEDG*************
Q60486	898-911	902-910	*********KDTIIKPLLVEPEG*************
Q61168	213-225	216-224	**********KFLKHMNSAMEDS*************
Q61233	508-519	511-519	**********EDIGGGQKVNDD**************
Q61233	531-544	535-543	*********EAQKSSSIASFKDP*************
Q61264	30-43	34-42	*********YPIEHGIITNWDDM*************
Q61490	226-238	230-238	*********GPSGQKTIYSEQE**************
Q61730	29-43	32-40	**********LDTMRQIQVFEDEPA***********
Q61885	36-49	41-49	********PGYPIRALVGDEAE**************
Q61885	63-83	73-81	***MEVGWYRSPFSRVVHLYRNGK************
Q62165	143-160	149-157	*******VPQTSSVFSIEVYPEDHN***********
Q62351	275-287	279-287	*********SFNAIGVLIYMDK**************
Q62351	34-47	38-46	*********SHVEMKLAADEEEN*************
Q62433	147-162	147-155	*************TRFALNNPEMVEGLVL*******
Q62658	49-63	54-62	********FTLGKQEVIRGWEEG*************
Q62658	51-65	54-62	**********LGKQEVIRGWEEGVA***********
Q63475	639-658	649-657	***KLSGLGADPSADATEAYQEL*************
Q63475	755-776	764-772	****QREENAPKNRSLAVLTYDHSRI**********
Q6SR47	81-103	94-102	GRHSAEYYNKQYLERTRAELDTA*************
Q71LX8	104-117	108-116	*********TIAKSGTKAFMEAL*************
Q792P1	4-22	13-21	****AVGPGAAGPSNVPAFLTKL*************
Q7TMK9	194-207	195-203	************MMDPLTGLNRGYAF**********
Q7TQH7	698-710	701-709	**********EPEVWVVEAEDEP*************
Q8CC06	693-707	698-706	********DDAHEAKLIATFPDT*************
Q8CFE6	350-364	353-361	**********HVESELLHTYSEIVG***********
Q8IYL9	239-252	242-250	**********FTPFHVMLLIRCIL************
Q8K0S5	366-380	369-377	**********RNQISKVSSGKELTE***********
Q8K135	552-568	557-565	********GVRTPALQLSAMQEGDY***********
Q8K135	822-838	828-836	*******DSDIIVQKIQPYTEQST************
Q8R053	250-262	253-261	**********LPGISSIKDLQDL*************
Q8R0W6	83-96	88-96	********KTEATIPLVPGRDE**************
Q8R0W6	84-98	88-96	*********TEATIPLVPGRDEDF************
Q8R366	350-364	354-362	*********APGPGRLVAQLDTEG************
Q8R4E1	250-267	252-260	***********KPKNLVVVGQSAFADFDG*******
Q8R4F1	398-416	401-409	**********KPRSPQVIPIEEFQDCECY*******
Q8R4T3	215-233	221-229	*******SDLKGRLVSIHSQKEQDFL**********
Q8R4T3	216-231	221-229	********DLKGRLVSIHSQKEQD************
Q8R5A3	75-91	80-88	********ISEAEQRTIQAQKESSQ***********
Q8R5M8	204-218	207-215	**********VTSQLMLKVHKEDDG***********
Q8VDN2	252-264	255-263	**********GTARGIVVYTGDR*************
Q8VH32	194-209	199-207	********DLQGRLVSIHSQKEQD************
Q91V28	210-225	214-222	*********GMRHEEMAQAFEEWNK***********
Q91V41	122-135	125-133	**********IGNKADLEAQRDVT************
Q91V41	126-141	130-138	*********ADLEAQRDVTYEEAKQ***********
Q91VK4	146-162	151-159	********IIHDFQRGLTAYHDISL***********
Q91WR6	302-313	304-312	***********GISVPIILYPDG*************
Q91XV3	78-93	82-90	*********AAAKEEAPKAEPEKSE***********
Q91ZR8	271-284	275-283	*********FETVAVKIFPYEEY*************
Q921I1	337-348	339-347	***********NYVTAIRNQQEG*************
Q99259	215-229	219-227	*********TYEIAPVFVLMEQIT************
Q99KG1	592-601	593-601	************YQDTYGQQWK**************
Q99KG5	429-446	434-442	********SGRPRARSVDALDDINRP**********
Q9CQF3	202-222	209-217	******YDNAPGYGPIISSLPQLLSRF*********
Q9CQH3	178-189	180-188	***********FIDHSPKATPDN*************
Q9CQX2	136-146	137-145	************YRHFWADSKSS*************
Q9CQX2	65-82	68-76	**********QAGADATESFEDVGHSPD********
Q9CVT6	109-125	114-122	********EPGKQGTVHAEVEENPG***********
Q9D173	36-50	38-46	***********FTRGADPGMPEPSVL**********
Q9D2F6	117-133	124-132	******ARIFGYPVGIIGNNGVL*************
Q9D5V6	262-279	268-276	*******TPPVVIKSQLKSQEDEEE***********
Q9DBH0	715-727	718-726	**********RGVEEQTKAFLDG*************
Q9DC29	702-717	706-714	*********AAGIHDAILSFPEGYE***********
Q9DCD6	29-45	35-43	*******VPVIVEKAPKARIGDLD************
Q9DQ22	497-512	501-509	*********VSALEKSLTSLSEVVL***********
Q9JHL0	146-162	151-159	********KPSTPESGVEDFEDYQN***********
Q9JHX3	350-366	356-364	*******IPLAAGQAVSAYSEERD************
Q9JL18	112-124	115-123	**********FAVAGAPHSYIDT*************
Q9JME4	58-70	60-68	***********TIEENIKIFEEDA************
Q9QZM0	212-225	213-221	************MRQLIMANPQMQQL**********
Q9R0E2	162-176	163-171	************APSLSKLVAEWEGQD*********
Q9R0N3	177-189	180-188	**********IQEAHGLPVMDDQ*************
Q9WTS6	837-849	840-848	**********TPSQQAAKSFYDR*************
Q9WTX5	20-35	25-33	********IAKQSVTIKTMLEDLG************
Q9WU60	1222-1238	1227-1235	********VPVVSKTNIKEYKDSFS***********
Q9WUU8	360-371	362-370	***********KQVTELEAEREQ*************
Q9WVL3	6-18	7-15	************TVVPVEARADGAG***********
Q9Z186	100-120	111-119	**QFPTTCETGPGSPSGHAMGSS*************
Q9Z186	128-145	132-140	*********TAALSYTISRMEESSVTL*********
Q9Z186	195-214	201-209	*******HTPGVHMASLSVYLKTNVFL*********
Q9Z186	256-272	257-265	************FAGLVRNLGVLFGLGFA*******
Q9Z186	277-294	277-285	*************MFLRSCQGENGTKPSFRL*****
Q9Z186	4-22	9-17	********LHRSGVLIIHHLQEDYRTY*********
UPI0000060E13d	394-407	396-404	***********FVHSILTVAEEDWS***********
UPI00001D1346	296-309	301-309	********RVVDLMAYMASKEE**************
P62308	48-59	48-56	*************MATSGQQNNIGM***********
P62321	71-86	72-80	************YIRGVEEEEEDGEMRE********
