# Supplementary material for: GPS-MBA: Computational Analysis of MHC Class II Epitopes in Type 1 Diabetes
Source: PLoS One. 2012 Mar 27;7(3):e33884. doi: 10.1371/journal.pone.0033884 (PMC3313963; doi:10.1371/journal.pone.0033884)
Supplement: Table S2 — The core nonamers of the human HLA-DQ8 epitopes. (XLS) [file pone.0033884.s002.xls]

## Sheet: Table S3
Table S2 - The core nonamers of the human HLA-DQ8 epitopes.
UniProt	Epitope	Position	Core nonamer
P63101	228-245	230-238	*********WTSDTQGDEAEAGEGGEN****
P63101	28-41	31-39	********SVTEQGAELSNEER*********
P10852	264-278	270-278	*****LSEDRLLIAGTESSD***********
Q8R346	111-123	114-122	********EADQKGSLVAPDR**********
Q9D898	24-41	28-36	*******VDEHEEAAAAAGEPGPDP******
Q9JJ22	775-789	779-787	*******YSKYQSSLSSTEKSQ*********
P05064	24-38	27-35	********VAPGKGILAADESTG********
P04114	3947-3963	3953-3961	*****GTFAHRDFSAEYEEDGK*********
Q64697	119-132	122-130	********GGPEEAAAKEEEQR*********
Q06335	259-272	262-270	********EDEEEGEEVVEDRD*********
Q8K215	82-91	82-90	***********IIENQEKPRT**********
Q3UG15	337-352	340-348	********TVETFASIVAHELGHN*******
O89051	112-126	117-125	******YQTIEENIKIFEEDA**********
O89051	125-139	128-136	********DAVEFISVPVPEFAD********
O89051	19-33	24-32	******EPKSSEEALIVPPDA**********
P10126	115-123	115-123	***********IVAAGVGEF***********
P10126	191-200	192-200	**********VPISGWNGDN***********
Q9DQ22	497-512	501-509	*******VSALEKSLTSLSEVVL********
Q9DQ22	80-95	86-94	*****LVGDHWDDPEPDIGDG**********
Q05329	101-115	105-113	*******CDGERPTLAFLQDVM*********
Q05329	104-113	105-113	**********ERPTLAFLQD***********
Q05329	121-140	127-135	*****YVVKSFDRSTKVIDFHYPNE******
Q05329	126-140	127-135	**********FDRSTKVIDFHYPNE******
Q05329	127-136	127-135	***********DRSTKVIDFH**********
Q05329	173-187	179-187	*****TGHPRYFNQLSTGLD***********
Q05329	201-220	201-209	***********NTNMFTYEIAPVFVLLEYVT
Q05329	206-220	209-217	********TYEIAPVFVLLEYVT********
Q05329	208-217	209-217	**********EIAPVFVLLE***********
Q05329	231-250	240-248	**PGGSGDGIFSPGGAISNMYA*********
Q05329	247-266	257-265	*NMYAMMIARFKMFPEVKEKG**********
Q05329	261-280	264-272	********EVKEKGMAALPRLIAFTSEH***
Q05329	431-445	434-442	********KHYDLSYDTGDKALQ********
Q05329	461-473	465-473	*******AKGTTGFEAHVDK***********
Q05329	461-475	465-473	*******AKGTTGFEAHVDKCL*********
Q05329	471-490	472-480	**********VDKCLELAEYLYNIIKNREG*
Q05329	493-507	495-503	*********MVFDGKPQHTNVCFW*******
Q05329	505-519	511-519	*****CFWYIPPSLRTLEDN***********
Q05329	509-519	511-519	*********IPPSLRTLEDN***********
Q05329	509-528	511-519	*********IPPSLRTLEDNEERMSRLSK**
Q05329	521-535	521-529	***********ERMSRLSKVAPVIKA*****
Q05329	533-547	539-547	*****IKARMMEYGTTMVSY***********
Q05329	536-550	539-547	********RMMEYGTTMVSYQPL********
Q05329	539-548	539-547	***********EYGTTMVSYQ**********
Q6YIY0	336-350	340-348	*******LAGLQNAGRSPTNLA*********
P17439	445-461	450-458	******IPEGSQRVALVASESTD********
O88307	344-358	350-358	*****HPINEYYIADAAEDQ***********
Q31607	167-184	173-181	*****TPEPFDLYSCTVTHEIDR********
Q31607	65-77	68-76	********GQGDASAIAFDKS**********
P63018	578-593	583-591	******ISWLDKNQTAEKEEFE*********
Q16849	601-618	610-618	**RQHARQQDKERLAALGPE***********
Q16849	616-633	622-630	*****GPEGAHGDTTFEYQDLCR********
Q16849	646-663	652-660	*****EGPPEPSRVSSVSSQFSD********
Q16849	661-678	663-671	*********FSDAAQASPSSHSSTPSW****
Q16849	721-738	724-732	********AEPNTCATAQGEGNIKKN*****
Q16849	766-783	766-774	***********NASPIIEHDPRMPAYIAT**
Q16849	826-843	835-843	**DEGASLYHVYEVNLVSEH***********
Q16849	931-948	936-944	******KGVKEIDIAATLEHVRDQ*******
Q16849	961-979	961-969	***********FALTAVAEEVNAILKALPQ*
P01863	164-178	170-178	*****NVEVHTAQTQTHRED***********
P01863	270-285	275-283	******TELNYKNTEPVLDSDG*********
P01308	1-24	12-20	MALWMRLLPLLALLALWGPDPAAA*******
P01308	33-47	37-45	*******SHLVEALYLVCGERG*********
P01308	44-63	52-60	***GERGFFYTPKTRREAEDLQV********
Q07113	494-506	498-506	*******WEAVDGSQAESEK***********
Q8CC06	97-111	103-111	*****IEFDNDADPMSESKE***********
P34902	109-121	113-121	*******KEITSGCQIQKED***********
Q6PDI9	311-324	314-322	********WSEEASGTTYEDRP*********
Q6NXW3	45-57	47-55	*********ADELALVDVMEDK*********
Q7TQH7	597-612	601-609	*******GQACEGGAVGGQDGEQ********
Q9Z127	12-24	14-22	*********ATPAAAAAEEERQ*********
Q01965	532-548	536-544	*******DTSSESSATTEEDDEKT*******
P30904	33-46	38-46	******KPAQYIAVHVVPDQ***********
Q9QZI9	282-293	285-293	********LTWSAMTNEPER***********
Q9QZI9	376-390	376-384	***********DTTNGANDEEDGQPR*****
Q545Y5	86-101	88-96	*********PVSQMRMATPLLMRPM******
P01909	242-254	243-251	**********LRSVGASRHQGPL********
P01909	25-38	29-37	*******DIVADHVASYGVNL**********
P01909	39-52	43-51	*******YQSYGPSGQYTHEF**********
P01909	52-66	53-61	**********FDGDEQFYVDLGRKE******
P01920	251-261	253-261	*********IHHRSQKGLLH***********
P01904	51-65	57-65	*****FDGDEIFHVDIEKSE***********
A1L314	79-93	83-91	*******IIPDEVYTIPQKESN*********
Q6PE02	774-789	778-786	*******DPPGSTASISHQEQPS********
P06685	400-413	405-413	******ADTTENQSGVSFDK***********
Q3US15	156-171	162-170	*****KPIDYYTETKILQERA**********
Q91ZP6	85-100	90-98	******HNEEDNSESSAVEQPS*********
Q6PHU5	164-178	167-175	********IRTEFGMAIGPENSG********
Q9ESU7	540-553	544-552	*******GPTGDSSATFEKES**********
P57716	65-78	70-78	******ISGDTGVIHVVEKE***********
Q02819	333-346	336-344	********KTVEMSPAYTEEEL*********
Q02819	429-441	433-441	*******APAGDQKDVPASE***********
P97621	6-21	10-18	*******KTLTGKTITLEVEPXD********
Q99PT1	5-20	12-20	****EPTAEQLAQIAAENEE***********
Q3U2S8	50-63	52-60	*********EEEEPAPTSAEGEG********
Q62179	156-170	159-167	********AQDEAGNVILEDGKG********
Q64337	360-377	366-374	*****MPESEGPSSLDPSQEGPT********
O35684	90-103	94-102	*******LRDFSNMASAEENQ**********
Q09143	454-469	458-466	*******ASESQTGFLPVAEKFS********
P08228	111-125	115-123	*******HSIIGRTMVVHEKQD*********
P08228	90-103	94-102	*******AGKDGVANVSIEDR**********
P08228	98-112	102-110	*******VSIEDRVISLSGEHS*********
Q9ER00	219-232	224-232	******IEANVESSEVHVER***********
P04202	87-100	88-96	**********RVAGESADPEPEPE*******
Q9QZM4	360-376	365-373	******GRFTYQNAAAQPETGPG********
Q62351	334-347	337-345	********IPVQTISRAAAEKL*********
Q62314	233-250	238-246	******KPEKGDKSSEPTEDVETK*******
Q62314	257-271	260-268	********TEPEEGSPLEEENEK********
P58021	251-265	255-263	*******GPAMDISNKASGEIK*********
Q9D8D0	42-55	45-53	********HTPDTGHTSSLEPG*********
Q5Y5T1	367-380	372-380	******KSGTNNHVTVEIEN***********
Q9CX13	76-85	76-84	***********PVATWNIYRF**********
P97765	210-223	212-220	*********GPSAPATPAAEAKA********
Q9DBH0	198-213	202-210	*******GGSARTATAASEQSPG********
Q8VDZ4	69-80	72-80	********DPGIFPRAEEDE***********
P12763	34-50	38-46	*******DPDTEQAALAAVDYINK*******
Q9QY11	307-321	310-318	********VQNAGYSVSRPEGDT********
Q6IWE2	30-43	30-38	***********EMATAASSSSLEKS******
P03034	13-25	17-25	*******LEDARRLKAIYEK***********
P81644	54-69	59-67	******GSELQTQAKAYFEKTQ*********
Q8R4T3	216-231	222-230	*****DLKGRLVSIHSQKEQD**********
Q07797	325-340	330-338	******VDQWSTETIASHEDIE*********
Q9CQX2	136-146	137-145	**********YRHFWADSKSS**********
O70251	213-225	215-223	*********YVQSMDVAAFNKI*********
UPI00001D1346	296-309	301-309	******RVVDLMAYMASKEE***********
Q99KG1	592-601	593-601	**********YQDTYGQQWK***********
Q61233	508-519	511-519	********EDIGGGQKVNDD***********
P62826	199-214	204-212	******HDLEVAQTTALPDEDD*********
P62308	48-59	48-56	***********MATSGQQNNIGM********
P62321	71-86	73-81	*********YIRGVEEEEEDGEMRE******
Q9D173	36-50	38-46	*********FTRGADPGMPEPSVL*******
Q9QZM0	212-225	216-224	*******MRQLIMANPQMQQL**********
Q9JHL0	146-162	151-159	******KPSTPESGVEDFEDYQN********
Q63475	644-658	649-657	******GADPSADATEAYQEL**********
Q63475	762-776	764-772	*********KNRSLAVLTYDHSRI*******
