# Supplementary material for: GPS-MBA: Computational Analysis of MHC Class II Epitopes in Type 1 Diabetes
Source: PLoS One. 2012 Mar 27;7(3):e33884. doi: 10.1371/journal.pone.0033884 (PMC3313963; doi:10.1371/journal.pone.0033884)
Supplement: Table S3 — From the scientific literature, we collected 203 epitopes in 25 proteins, with 70 MHC class I epitopes, 84 MHC class II binding peptides, and 49 epitopes for which the MHC molecules are still unknown. The detailed prediction results of GPS-ARM were provided. a. UniProt, the UniProt accession numbers of T1D antigens; b. Pos., the position of the original known epitopes; c. Peptide, the experimentally identified epitopes; d. MHC Type, the experimentally identified MHC molecules that recognize the epitopes; e. Pre. Pos., the predicted position of the binding peptides; f. Pre. Peptide, the predicted core nonamers; g. Pre. Type, the predicted MHC molecules of I-Ag7 and HLA-DQ8 that potentially recognize the core 9-mers. (XLS) [file pone.0033884.s003.xls]

## Sheet: Table S3
Table S3 - From the scientific literature, we collected 203 epitopes in 25 proteins, with 70 MHC class I epitopes, 84 MHC class II binding peptides, and 49 epitopes for which the MHC molecules are still unknown. The detailed prediction results are provided. a. UniProt, the UniProt accession numbers of T1D antigens; b. Pos., the position of the original known epitopes; c. Peptide, the experimental…
UniProta	Pos.b	Peptidec	MHC Typed	Pre. Pos.e	Pre. Peptidef	Pre. Typeg	PMID
MHC class I binding epitopes
A8C8J6	55-63	GILGFVFTL	I HLA-A2				17327428
P01308	2-10	ALWMRLLPL	I HLA-A2				17327428; 18305140; 19011169; 18311511; 18178393
P01308	6-14	RLLPLLALL	I HLA-A2				17327428; 19011169; 18311511
P01308	15-24	ALWGPDPAAA	I HLA-A2				20357361; 19011169; 18802479
P01308	28-36	QHLCGSHLV	I HLA-A*0201				16339897
P01308	29-38	HLCGSHLVEA	I HLA-A2				18390725; 16339897
P01308	29-39	HLCGSHLVEAL	I HLA-A*0201				16339897
P01308	33-41	SHLVEALYL	I HLA-A*0201				16339897
P01308	34-42	HLVEALYLV	I HLA-A2				17349009; 15983206; 20357361; 17130554; 17130527; 16339897; 17327428; 18305140; 18311511; 18178393; 18390725
P01308	35-43	LVEALYLVC	I HLA-A*0201				16339897
P01308	38-46	ALYLVCGER	I HLA-A2; I HLA-A3; I HLA-A11; I HLA-A*0201				18311511; 17349009; 16339897
P01308	38-48	ALYLVCGERGF	I HLA-A*0201				16339897
P01308	39-47	LYLVCGERG	I HLA-A2; I HLA-A24				18311511; 17349009; 18178393
P01308	40-49	YLVCGERGFF	I HLA-A*0201				16339897
P01308	41-50	LVCGERGFFY	I HLA-A1; I HLA-A2; I HLA-A3; I HLA-A11				17349009; 18311511; 18178393
P01308	42-51	VCGERGFFYT	I HLA-A1; I HLA-A2; I HLA-B8; I HLA-B18				17349009; 17130527; 17327428; 18305140; 18311511; 18178393; 18390725
P01308	45-53	ERGFFYTPK	I HLA-A2; I HLA-A3				18311511; 17349009
P01308	49-57	FYTPKTRRE	I HLA-A2; I HLA-B8	49-57	FYTPKTRRE	HLA-DQ8	18311511; 18178393; 17349009
P01308	51-61	TPKTRREAEDL	I HLA-A2; I HLA-B8	52-60	PKTRREAED	I-Ag7	18311511; 17349009
P01308	51-61	TPKTRREAEDL	I HLA-A2; I HLA-B8	52-60	PKTRREAED	HLA-DQ8	18311511; 17349009
P01308	76-84	SLQPLALEG	I HLA-A2				17349009; 15983206; 17130554; 17327428; 18311511
P01308	76-94	SLQPLALEGSLQKRGIVEQ	I HLA-A2				17349009; 17130554
P01308	81-89	ALEGSLQKR	I HLA-A2				17349009; 15983206; 18385016(DR); 18311511
P01308	85-94	SLQKRGIVEQ	I HLA-A2				17327428; 15699489; 18311511; 17130554
P01308	90-99	GIVEQCCTSI	I HLA-A2				17349009; 15983206; 17130554; 17130527; 17327428; 15699489; 18311511; 17130554
P01308	101-109	SLYQLENYC	I HLA-A2; I H2-Kb				17327428; 18305140; 15699489; 18311511; 17130554; 18390725; 18192867; 17615584; 17130527
P01326	39-47	LYLVCGERG	I H2-Kd				17349009; 14617043
P01326	49-58	FYTPMSRREV	I H2-Kd	49-57	FYTPMSRRE	HLA-DQ8	17349009; 12727928; 14617043
P0C6F2	77-85	SLYNTVATL	I HLA-A2				17327428
P10997	5-13	KLQVFLIVL	I HLA-A2; I HLA-A*0201				17349009; 14617043; 14578281
P10997	9-17	FLIVLSVAL	I HLA-A*0201				17065343; 17065344
P14136	79-87	RFASYIEKV	I H2-Kd				20522597
P14136	143-151	NLAQDLATV	I HLA-A*0201				17065343
P14136	214-222	QLARQQVHV	I HLA-A*0201				17065343
P14136	253-261	AEEWYRSKF	I H2-Kd				20522597
P18139	485-493	NLVPMVATV	I HLA-A2				17327428
P48318	515-524	WYIPQSLRGV	I H2-Kd				17349009
P48320	90-98	AFLHATDLL	I H2-Kd				17174605; 17336387
P48320	118-128	LLQYVVKSFDR	I H2-Kd				17174605
P48320	206-214	TYEIAPVFV	I H2-Kd				17349009; 11466400; 14617043
P48320	507-516	WFVPPSLRTL	I H2-Kd				17349009
P48320	546-554	SYQPLGDKV	I H2-Kd				17349009; 17174605; 19557295; 11466400; 14617043
Q05329	110-118	FLQDVMNIL	I HLA-A2				18390725
Q05329	114-123	VMNILLQYVV	I HLA-A2				17349009; 18305140; 17327428; 18390725; 20029631; 18192867; 14617043
Q05329	141-149	LLQEYNWEL	I HLA-A2				18390725
Q05329	159-167	ILMHCQTTL	I HLA-A*0201				21785617
Q05329	476-484	ELAEYLYNI	I HLA-A*0201				21785617
Q05329	536-545	RMMEYGTTMV	I HLA-A2				18390725; 18305140
Q16849	172-180	SLSPLQAEL	I HLA-A*0201				17065344
Q16849	206-214	LQPYLFHQF	I HLA-A2				18305140; 18192867
Q16849	482-490	SLAAGVKLL	I HLA-A*0201				17065344
Q16849	790-798	TIADFWQMV	I HLA-A2				18390725
Q16849	797-805	MVWESGCTV	I HLA-A2				17349009; 20357361; 14617043
Q16849	805-813	VIVMLTPLV	I HLA-A2				18390725
Q16849	830-839	SLYHVYEVNL	I HLA-A2				18390725
Q16849	962-970	ALTAVAEEV	I HLA-A2				18390725
Q3KSU1	300-308	GLCTLVAML	I HLA-A2				17327428
Q7TT50	143-151	FQDENYLYL	I H2-Db				17349009
Q9NQR9	152-160	FLWSVFWLI	I HLA-A*0201				17065344; 18311511; 17065343
Q9NQR9	206-214	TYLKTNLFL	I HLA-A*0201				21785617
Q9NQR9	211-219	NLFLFLFAV	I HLA-A*0201				18358785
Q9NQR9	215-223	FLFAVGFYL	I HLA-A*0201				17065344; 18358785; 18311511
Q9NQR9	222-230	YLLLRVLNI	I HLA-A*0201				18358785
Q9NQR9	228-236	LNIDLLWSV	I HLA-A2				17327428; 18305140; 18311511
Q9NQR9	265-273	VLFGLGFAI	I HLA-A2				17349009; 18358785; 18358785; 17376840; 18311511; 18192867; 20357361
Q9NQR9	337-345	AFIPYSVHM	I HLA-A*0201				21785617
Q9Z186	21-29	TYYGFLNFM	I H2-Kd				17349009
Q9Z186	206-214	VYLKTNVFL	I H2-Kd				17349009; 19209463; 20641772; 14617043
Q9Z186	225-233	LRLFGIDLL	I H2-Db				17349009
Q9Z186	241-249	KWCANPDWI	I H2-Db				17349009
Q9Z186	324-332	SFCKSASIP	I H2-Kd				17349009
MHC class II binding epitopes
P00698	31-53	KRHGLDNYRGYSLGNWVCAAKFE	II I-Ad				7650494
P01012	324-340	ISQAVHAAHAEINEAGR	II I-Ad	325-333	SQAVHAAHA	I-Ag7	7650494
P01012	324-340	ISQAVHAAHAEINEAGR	II I-Ad	326-334	QAVHAAHAE	I-Ag7	7650494
P01012	324-340	ISQAVHAAHAEINEAGR	II I-Ad	329-337	HAAHAEINE	I-Ag7	7650494
P01012	324-340	ISQAVHAAHAEINEAGR	II I-Ad	330-338	AAHAEINEA	I-Ag7	7650494
P01012	324-340	ISQAVHAAHAEINEAGR	II I-Ad	326-334	QAVHAAHAE	HLA-DQ8	7650494
P01012	324-340	ISQAVHAAHAEINEAGR	II I-Ad	329-337	HAAHAEINE	HLA-DQ8	7650494
P01308	11-26	LALLALWGPDPAAAFV	II HLA-DR4				17349009; 9520453; 14617043
P01308	14-33	LALWGPDPAAAFVNQHLCGS	II HLA-DQ6	20-28	DPAAAFVNQ	I-Ag7	21785617
P01308	20-36	DPAAAFVNQHLCGSHLV	II HLA-DRB1*0401	20-28	DPAAAFVNQ	I-Ag7	21785617
P01308	21-36	PAAAFVNQHLCGSHLV	II HLA-DR4				17349009; 9520453; 14617043; 21785617
P01308	35-51	LVEALYLVCGERGFFYT	II HLA-DR16	37-45	EALYLVCGE	HLA-DQ8	17349009; 16492987; 18178393
P01308	48-60	FFYTPKTRREAED	II HLA-DQ; II HLA-DR	52-60	PKTRREAED	I-Ag7	17349009; 18178393; 14617043
P01308	48-60	FFYTPKTRREAED	II HLA-DQ; II HLA-DR	49-57	FYTPKTRRE	HLA-DQ8	17349009; 18178393; 14617043
P01308	48-60	FFYTPKTRREAED	II HLA-DQ; II HLA-DR	52-60	PKTRREAED	HLA-DQ8	17349009; 18178393; 14617043
P01308	59-74	EDLQVGQVELGGGPGA	II HLA-DR				17349009
P01308	69-88	GGGPGAGSLQPLALEGSLQK	II HLA-DR4				17349009; 18178393
P01308	70-93	GGPGAGSLQPLALEGSLQKRGIVE	II HLA-DRB1*0401				21785617
P01308	73-90	GAGSLQPLALEGSLQKRG	II HLA-DR4				17349009; 18178393; 16868084; 9520453; 14617043
P01308	74-93	AGSLQPLALEGSLQKRGIVE	II HLA-DQ6				21785617
P01308	75-92	GSLQPLALEGSLQKRGIV	II HLA-DR4				17349009
P01308	78-94	QPLALEGSLQKRGIVEQ	II HLA-DR4				17349009
P01308	85-101	SLQKRGIVEQCCTSICS	II HLA-DR4				17349009; 9520453; 14617043
P01308	88-101	KRGIVEQCCTSICS	II HLA-DR4				16260488; 19292763
P01308	90-102	GIVEQCCTSICSL	II HLA-DR4				17349009; 18178393; 16260488
P01308	90-104	GIVEQCCTSICSLYQ	II HLA-DRB1*0401				21785617
P03034	13-27	LEDARRLKAIYEKKK	II I-Ad; II I-Ed; II I-Ek	16-24	ARRLKAIYE	I-Ag7	7650494
P03034	13-27	LEDARRLKAIYEKKK	II I-Ad; II I-Ed; II I-Ek	17-25	RRLKAIYEK	I-Ag7	7650494
P03034	13-27	LEDARRLKAIYEKKK	II I-Ad; II I-Ed; II I-Ek	19-27	LKAIYEKKK	I-Ag7	7650494
P03034	13-27	LEDARRLKAIYEKKK	II I-Ad; II I-Ed; II I-Ek	17-25	RRLKAIYEK	HLA-DQ8	7650494
P68083	132-154	MTKALELFRNDIAAKYKELGFQG	II I-Ed; II I-Ek	141-149	NDIAAKYKE	I-Ag7	7650494
P68083	132-154	MTKALELFRNDIAAKYKELGFQG	II I-Ed; II I-Ek	134-142	KALELFRND	HLA-DQ8	7650494
P68083	132-154	MTKALELFRNDIAAKYKELGFQG	II I-Ed; II I-Ek	141-149	NDIAAKYKE	HLA-DQ8	7650494
Q05329	88-99	NYAFLHATDLLP	II HLA-DR1				17349009
Q05329	115-127	MNILLQYVVKSFD	II HLA-DR4				17349009; 20083660; 18353353; 10415074; 9223318; 8958223; 14617043
Q05329	115-130	MNILLQYVVKSFDRST	II HLA-DR4				17349009
Q05329	116-127	NILLQYVVKSFD	II HLA-DR				17349009; 18184926; 10679410
Q05329	146-165	NWELADQPQNLEEILMHCQT	II HLA-DR2	150-158	ADQPQNLEE	I-Ag7	17349009; 9153283; 14617043
Q05329	146-165	NWELADQPQNLEEILMHCQT	II HLA-DR2	150-158	ADQPQNLEE	HLA-DQ8	17349009; 9153283; 14617043
Q05329	174-185	GHPRYFNQLSTG	II HLA-DR2				17349009; 9153283; 14617043
Q05329	202-216	TNMFTYEIAPVFVLL	II HLA-DR8; II HLA-DR9				17349009
Q05329	206-225	TYEIAPVFVLLEYVTLKKMR	II HLA-DR2				17349009; 9153283
Q05329	247-266	NMYAMMIARFKMFPEVKEKG	II HLA-DR; II HLA-DQ	253-261	IARFKMFPE	I-Ag7	17349009
Q05329	247-266	NMYAMMIARFKMFPEVKEKG	II HLA-DR; II HLA-DQ	256-264	FKMFPEVKE	I-Ag7	17349009
Q05329	247-266	NMYAMMIARFKMFPEVKEKG	II HLA-DR; II HLA-DQ	253-261	IARFKMFPE	HLA-DQ8	17349009
Q05329	247-266	NMYAMMIARFKMFPEVKEKG	II HLA-DR; II HLA-DQ	256-264	FKMFPEVKE	HLA-DQ8	17349009
Q05329	248-257	MYAMMIARFK	II HLA-DR51				17349009
Q05329	251-270	MMIARFKMFPEVKEKGMAAL	II HLA-DR12	253-261	IARFKMFPE	I-Ag7	17349009
Q05329	251-270	MMIARFKMFPEVKEKGMAAL	II HLA-DR12	256-264	FKMFPEVKE	I-Ag7	17349009
Q05329	251-270	MMIARFKMFPEVKEKGMAAL	II HLA-DR12	253-261	IARFKMFPE	HLA-DQ8	17349009
Q05329	251-270	MMIARFKMFPEVKEKGMAAL	II HLA-DR12	256-264	FKMFPEVKE	HLA-DQ8	17349009
Q05329	260-279	PEVKEKGMAALPRLIAFTSE	II HLA-DQ; II HLA-DR	271-279	PRLIAFTSE	I-Ag7	17349009; 14617043
Q05329	260-279	PEVKEKGMAALPRLIAFTSE	II HLA-DQ; II HLA-DR	271-279	PRLIAFTSE	HLA-DQ8	17349009; 14617043
Q05329	270-283	LPRLIAFTSEHSHF	II HLA-DR4	271-279	PRLIAFTSE	I-Ag7	17349009; 9153283; 14617043
Q05329	270-283	LPRLIAFTSEHSHF	II HLA-DR4	271-279	PRLIAFTSE	HLA-DQ8	17349009; 9153283; 14617043
Q05329	271-285	PRLIAFTSEHSHFSL	II HLA-DR4	271-279	PRLIAFTSE	I-Ag7	17349009; 18184926; 12097368; 9223318; 14617043; 10679410
Q05329	271-285	PRLIAFTSEHSHFSL	II HLA-DR4	271-279	PRLIAFTSE	HLA-DQ8	17349009; 18184926; 12097368; 9223318; 14617043; 10679410
Q05329	274-286	IAFTSEHSHFSLK	II HLA-DR4				17349009; 18353353; 12606513; 11016444; 10415074; 8958223; 14617043
Q05329	339-352	TVYGAFDPLLAVAD	II HLA-DR3				17349009; 12606513
Q05329	356-370	KYKIWMHVDAAWGGG	II HLA-DR4				17349009; 9223318; 14617043; 10679410
Q05329	370-386	GLLMSRKHKWKLSGVER	II HLA-DP2				17349009
Q05329	376-390	KHKWKLSGVERANSV	II HLA-DR4				17349009; 9223318; 14617043; 10679410
Q05329	417-429	NCNQMHASYLFQQ	II HLA-DR1	421-429	MHASYLFQQ	HLA-DQ8	17349009
Q05329	481-495	LYNIIKNREGYEMVF	II HLA-DR4				17349009; 18184926; 12097368; 9223318; 14617043; 10679410
Q05329	491-510	YEMVFDGKPQHTNVCFWYIP	II HLA-DR3; II HLA-DQ5				17349009
Q05329	501-520	HTNVCFWYIPPSLRTLEDNE	II HLA-DR1; II HLA-DR4	510-518	PPSLRTLED	I-Ag7	17349009
Q05329	501-520	HTNVCFWYIPPSLRTLEDNE	II HLA-DR1; II HLA-DR4	510-518	PPSLRTLED	HLA-DQ8	17349009
Q05329	505-519	CFWYIPPSLRTLEDN	II HLA-DQ1; II HLA-DR1	510-518	PPSLRTLED	I-Ag7	17349009
Q05329	505-519	CFWYIPPSLRTLEDN	II HLA-DQ1; II HLA-DR1	510-518	PPSLRTLED	HLA-DQ8	17349009
Q05329	506-518	FWYIPPSLRTLED	II HLA-DQ; II HLA-DR	510-518	PPSLRTLED	I-Ag7	17349009; 14617043; 11673498
Q05329	506-518	FWYIPPSLRTLED	II HLA-DQ; II HLA-DR	510-518	PPSLRTLED	HLA-DQ8	17349009; 14617043; 11673498
Q05329	511-525	PSLRTLEDNEERMSR	II HLA-DR4	513-521	LRTLEDNEE	I-Ag7	17349009; 18184926; 9223318; 14617043; 10679410
Q05329	511-525	PSLRTLEDNEERMSR	II HLA-DR4	513-521	LRTLEDNEE	HLA-DQ8	17349009; 18184926; 9223318; 14617043; 10679410
Q05329	511-530	PSLRTLEDNEERMSRLSKVA	II HLA-DR3	513-521	LRTLEDNEE	I-Ag7	17349009
Q05329	511-530	PSLRTLEDNEERMSRLSKVA	II HLA-DR3	520-528	EERMSRLSK	I-Ag7	17349009
Q05329	511-530	PSLRTLEDNEERMSRLSKVA	II HLA-DR3	513-521	LRTLEDNEE	HLA-DQ8	17349009
Q05329	546-560	SYQPLGDKVNFFRMV	II HLA-DR4				17349009; 9223318; 14617043; 10679410
Q05329	551-565	GDKVNFFRMVISNPA	II HLA-DR4				17349009; 18184926; 9223318; 14617043; 10679410
Q05329	555-567	NFFRMVISNPAAT	II HLA-DR4				17349009; 16249070; 17376837; 17949947; 19535636; 11172025; 14617043
Q05329	556-570	FFRMVISNPAATHQD	II HLA-DR4	562-570	SNPAATHQD	I-Ag7	17349009; 12097368; 9223318; 9153283; 14617043; 10679410
Q05329	556-570	FFRMVISNPAATHQD	II HLA-DR4	562-570	SNPAATHQD	HLA-DQ8	17349009; 12097368; 9223318; 9153283; 14617043; 10679410
Q05329	563-575	NPAATHQDIDFLI	II HLA-DR53				17349009; 9153283
Q05329	566-580	ATHQDIDFLIEEIER	II HLA-DR4	569-577	QDIDFLIEE	I-Ag7	17349009; 9223318; 14617043; 10679410
Q05329	566-580	ATHQDIDFLIEEIER	II HLA-DR4	569-577	QDIDFLIEE	HLA-DQ8	17349009; 9223318; 14617043; 10679410
Q16849	611-620	RLAALGPEGA	II HLA-DR				11937581
Q16849	621-630	HGDTTFEYQD	II HLA-DR	622-630	GDTTFEYQD	I-Ag7	11937581
Q16849	621-630	HGDTTFEYQD	II HLA-DR	622-630	GDTTFEYQD	HLA-DQ8	11937581
Q16849	654-674	VSSVSSQFSDAAQASPSSHSS	II HLA-DR4	655-663	SSVSSQFSD	I-Ag7	17349009; 10562307; 14617043
Q16849	654-674	VSSVSSQFSDAAQASPSSHSS	II HLA-DR4	662-670	SDAAQASPS	I-Ag7	17349009; 10562307; 14617043
Q16849	654-674	VSSVSSQFSDAAQASPSSHSS	II HLA-DR4	665-673	AQASPSSHS	I-Ag7	17349009; 10562307; 14617043
Q16849	654-674	VSSVSSQFSDAAQASPSSHSS	II HLA-DR4	655-663	SSVSSQFSD	HLA-DQ8	17349009; 10562307; 14617043
Q16849	685-700	ANMDISTGHMILAYME	II HLA-DR4&II HLA-DQ8	692-700	GHMILAYME	I-Ag7	17349009; 14617043
Q16849	713-728	WQALCAYQAEPNTCAT	II HLA-DR4&II HLA-DQ8	714-722	QALCAYQAE	I-Ag7	17349009; 10562307; 14617043
Q16849	713-728	WQALCAYQAEPNTCAT	II HLA-DR4&II HLA-DQ8	714-722	QALCAYQAE	HLA-DQ8	17349009; 10562307; 14617043
Q16849	745-760	PYDHARIKLKVESSPS	II HLA-DR4&II HLA-DQ8	748-756	HARIKLKVE	I-Ag7	17349009; 14617043
Q16849	751-770	IKLKVESSPSRSDYINASPI	II HLA-DR4	755-763	VESSPSRSD	HLA-DQ8	17349009; 10868956; 14617043
Q16849	752-775	KLKVESSPSRSDYINASPIIEHDP	II HLA-DR4	755-763	VESSPSRSD	HLA-DQ8	17349009
Q16849	752-775	KLKVESSPSRSDYINASPIIEHDP	II HLA-DR4	766-774	NASPIIEHD	HLA-DQ8	17349009
Q16849	753-771	LKVESSPSRSDYINASPII	II HLA-DR4	755-763	VESSPSRSD	HLA-DQ8	10562307
Q16849	787-802	LSHTIADFWQMVWESG	II HLA-DR4&II HLA-DQ8	788-796	SHTIADFWQ	I-Ag7	17349009; 14617043
Q16849	793-808	DFWQMVWESGCTVIVM	II HLA-DR4&II HLA-DQ8				14617043
Q16849	797-809	MVWESGCTVIVML	II HLA-DR4				17349009; 10562307; 14617043
Q16849	799-814	WESGCTVIVMLTPLVE	II HLA-DR3&II HLA-DQ2; II HLA-DR4&II HLA-DQ8				17349009; 10562307; 14617043
Q16849	805-820	VIVMLTPLVEDGVKQC	II HLA-DR3&II HLA-DQ2; II HLA-DR4&II HLA-DQ8	807-815	VMLTPLVED	I-Ag7	17349009; 20083660; 14617043
Q16849	805-820	VIVMLTPLVEDGVKQC	II HLA-DR3&II HLA-DQ2; II HLA-DR4&II HLA-DQ8	807-815	VMLTPLVED	HLA-DQ8	17349009; 20083660; 14617043
Q16849	831-850	LYHVYEVNLVSEHIWCEDFL	II HLA-DPB1*0401; II HLA-DR4	834-842	VYEVNLVSE	I-Ag7	17349009; 10868956; 14617043
Q16849	841-856	SEHIWCEDFLVRSFYL	II HLA-DR3&II HLA-DQ2; II HLA-DR4&II HLA-DQ8				17349009; 10868956; 14617043
Q16849	841-860	SEHIWCEDFLVRSFYLKNVQ	II HLA-DPB1*0401				17349009
Q16849	845-860	WCEDFLVRSFYLKNVQ	II HLA-DR4&II HLA-DQ8				17349009; 14617043
Q16849	847-862	EDFLVRSFYLKNVQTQ	II HLA-DR3&II HLA-DQ2; II HLA-DR4&II HLA-DQ8				17349009; 14617043
Q16849	854-872	FYLKNVQTQETRTLTQFHF	II HLA-DR4	856-864	LKNVQTQET	I-Ag7	17349009; 10562307; 14617043
Q16849	889-904	DFRRKVNKCYRGRSCP	II HLA-DR4&II HLA-DQ8				17349009; 14617043
Q16849	919-934	YILIDMVLNRMAKGVK	II HLA-DR3&II HLA-DQ2; II HLA-DR4&II HLA-DQ8				17349009; 14617043
Q16849	959-974	FEFALTAVAEEVNAIL	II HLA-DR4&II HLA-DQ8	960-968	EFALTAVAE	I-Ag7	17349009; 10562307; 14617043
Q16849	959-974	FEFALTAVAEEVNAIL	II HLA-DR4&II HLA-DQ8	961-969	FALTAVAEE	I-Ag7	17349009; 10562307; 14617043
Q16849	959-974	FEFALTAVAEEVNAIL	II HLA-DR4&II HLA-DQ8	960-968	EFALTAVAE	HLA-DQ8	17349009; 10562307; 14617043
Q16849	959-974	FEFALTAVAEEVNAIL	II HLA-DR4&II HLA-DQ8	961-969	FALTAVAEE	HLA-DQ8	17349009; 10562307; 14617043
Q5HHM4	140-158	FTKKMVENAKKIEVEFDKG	II I-Ad	142-150	KKMVENAKK	I-Ag7	7650494
Q5HHM4	140-158	FTKKMVENAKKIEVEFDKG	II I-Ad	146-154	ENAKKIEVE	I-Ag7	7650494
Q5HHM4	140-158	FTKKMVENAKKIEVEFDKG	II I-Ad	148-156	AKKIEVEFD	I-Ag7	7650494
Q5HHM4	140-158	FTKKMVENAKKIEVEFDKG	II I-Ad	149-157	KKIEVEFDK	I-Ag7	7650494
Q5HHM4	140-158	FTKKMVENAKKIEVEFDKG	II I-Ad	146-154	ENAKKIEVE	HLA-DQ8	7650494
Q5HHM4	140-158	FTKKMVENAKKIEVEFDKG	II I-Ad	149-157	KKIEVEFDK	HLA-DQ8	7650494
Q61733	265-275	SLWEIEFAKQL	II HLA-DR1				14617043
Q63475	755-776	QREENAPKNRSLAVLTYDHSRI	II HLA-DR4	764-772	RSLAVLTYD	I-Ag7	11473031
Q9NQR9	13-25	QHLQKDYRAYYTF	II HLA-DR3				17349009; 16493034
Q9NQR9	23-35	YTFLNFMSNVGDP	II HLA-DR4				17349009; 16493034
Q9NQR9	226-238	RVLNIDLLWSVPI	II HLA-DR3				17349009; 16493034
Q9NQR9	247-259	DWIHIDTTPFAGL	II HLA-DR4				17349009; 16493034
Epitopes of which MHC molecules are still unknown
P01308	1-16	MALWMRLLPLLALLAL					17349009
P01308	5-20	MRLLPLLALLALWGPD					17349009
P01308	9-24	PLLALLALWGPDPAAA					17349009
P01308	13-28	LLALWGPDPAAAFVNQ		20-28	DPAAAFVNQ	I-Ag7	17349009
P01308	17-32	WGPDPAAAFVNQHLCG		20-28	DPAAAFVNQ	I-Ag7	17349009
P01308	25-41	FVNQHLCGSHLVEALYL					17349009; 16492987
P01308	30-46	LCGSHLVEALYLVCGER		37-45	EALYLVCGE	HLA-DQ8	17349009
P01308	34-49	HLVEALYLVCGERGFF		37-45	EALYLVCGE	HLA-DQ8	17349009; 16492987
P01308	38-54	ALYLVCGERGFFYTPKT					17349009
P01308	40-56	YLVCGERGFFYTPKTRR					17349009
P01308	44-60	GERGFFYTPKTRREAED		52-60	PKTRREAED	I-Ag7	17349009
P01308	44-60	GERGFFYTPKTRREAED		49-57	FYTPKTRRE	HLA-DQ8	17349009
P01308	44-60	GERGFFYTPKTRREAED		52-60	PKTRREAED	HLA-DQ8	17349009
P01308	45-61	ERGFFYTPKTRREAEDL		52-60	PKTRREAED	I-Ag7	17349009
P01308	45-61	ERGFFYTPKTRREAEDL		49-57	FYTPKTRRE	HLA-DQ8	17349009
P01308	45-61	ERGFFYTPKTRREAEDL		52-60	PKTRREAED	HLA-DQ8	17349009
P01308	49-64	FYTPKTRREAEDLQVG		52-60	PKTRREAED	I-Ag7	17349009
P01308	49-65	FYTPKTRREAEDLQVGQ		52-60	PKTRREAED	I-Ag7	17349009
P01308	49-64	FYTPKTRREAEDLQVG		49-57	FYTPKTRRE	HLA-DQ8	17349009
P01308	49-64	FYTPKTRREAEDLQVG		52-60	PKTRREAED	HLA-DQ8	17349009
P01308	49-65	FYTPKTRREAEDLQVGQ		49-57	FYTPKTRRE	HLA-DQ8	17349009
P01308	49-65	FYTPKTRREAEDLQVGQ		52-60	PKTRREAED	HLA-DQ8	17349009
P01308	54-70	TRREAEDLQVGQVELGG					17349009
P01308	59-75	EDLQVGQVELGGGPGAG					17349009
P01308	64-80	GQVELGGGPGAGSLQPL					17349009
P01308	69-85	GGGPGAGSLQPLALEGS					17349009
P01308	74-90	AGSLQPLALEGSLQKRG					17349009
P01308	79-95	PLALEGSLQKRGIVEQC					17349009
P01308	80-96	LALEGSLQKRGIVEQCC					17349009
P01308	84-100	GSLQKRGIVEQCCTSIC					17349009
P01308	95-110	CCTSICSLYQLENYCN					17349009
P08107	1-20	MAKAAAIGIDLGTTYSCVGV		2-10	AKAAAIGID	I-Ag7	17349009; 14617043
P08107	166-185	GLNVLRIINEPTAAAIAYGL		167-175	LNVLRIINE	HLA-DQ8	17349009; 14617043
P08107	211-230	TIDDGIFEVKATAGDTHLGG		217-225	FEVKATAGD	HLA-DQ8	17349009; 14617043
P08107	226-245	THLGGEDFDNRLVNHFVEEF		236-244	RLVNHFVEE	HLA-DQ8	17349009; 14617043
P08107	271-290	KRTLSSSTQASLEIDSLFEG		271-279	KRTLSSSTQ	I-Ag7	17349009; 14617043
P08107	271-290	KRTLSSSTQASLEIDSLFEG		275-283	SSSTQASLE	I-Ag7	17349009; 14617043
P08107	271-290	KRTLSSSTQASLEIDSLFEG		275-283	SSSTQASLE	HLA-DQ8	17349009; 14617043
P08107	391-410	LLLLDVAPLSLGLETAGGVM		396-404	VAPLSLGLE	I-Ag7	17349009; 14617043
P08107	421-440	PTKQTQIFTTYSDNQPGVLI		425-433	TQIFTTYSD	I-Ag7	17349009; 14617043
P08107	421-440	PTKQTQIFTTYSDNQPGVLI		425-433	TQIFTTYSD	HLA-DQ8	17349009; 14617043
P08107	497-516	KANKITITNDKGRLSKEEIE		498-506	ANKITITND	I-Ag7	17349009; 14617043
P08107	497-516	KANKITITNDKGRLSKEEIE		506-514	DKGRLSKEE	I-Ag7	17349009; 14617043
P08107	497-516	KANKITITNDKGRLSKEEIE		498-506	ANKITITND	HLA-DQ8	17349009; 14617043
P08107	497-516	KANKITITNDKGRLSKEEIE		499-507	NKITITNDK	HLA-DQ8	17349009; 14617043
P08107	497-516	KANKITITNDKGRLSKEEIE		505-513	NDKGRLSKE	HLA-DQ8	17349009; 14617043
P08107	497-516	KANKITITNDKGRLSKEEIE		506-514	DKGRLSKEE	HLA-DQ8	17349009; 14617043
P08107	512-531	KEEIERMVQEAEKYKAEDEV		513-521	EEIERMVQE	I-Ag7	17349009; 14617043
P08107	512-531	KEEIERMVQEAEKYKAEDEV		516-524	ERMVQEAEK	I-Ag7	17349009; 14617043
P08107	512-531	KEEIERMVQEAEKYKAEDEV		520-528	QEAEKYKAE	I-Ag7	17349009; 14617043
P08107	512-531	KEEIERMVQEAEKYKAEDEV		522-530	AEKYKAEDE	I-Ag7	17349009; 14617043
P08107	512-531	KEEIERMVQEAEKYKAEDEV		513-521	EEIERMVQE	HLA-DQ8	17349009; 14617043
P08107	512-531	KEEIERMVQEAEKYKAEDEV		516-524	ERMVQEAEK	HLA-DQ8	17349009; 14617043
P08107	512-531	KEEIERMVQEAEKYKAEDEV		520-528	QEAEKYKAE	HLA-DQ8	17349009; 14617043
P08107	512-531	KEEIERMVQEAEKYKAEDEV		521-529	EAEKYKAED	HLA-DQ8	17349009; 14617043
P08107	512-531	KEEIERMVQEAEKYKAEDEV		522-530	AEKYKAEDE	HLA-DQ8	17349009; 14617043
P10809	31-50	KFGADARALMLQGVDLLADA		34-42	ADARALMLQ	I-Ag7	17349009; 14617043
P10809	136-155	NPVEIRRGVMLAVDAVIAEL		146-154	LAVDAVIAE	I-Ag7	17349009; 14617043
P10809	136-155	NPVEIRRGVMLAVDAVIAEL		146-154	LAVDAVIAE	HLA-DQ8	17349009; 14617043
P10809	255-275	QSIVPALEIANAHRKPLVIIA		255-263	QSIVPALEI	I-Ag7	17349009; 14617043
P10809	286-305	LVLNRLKVGLQVVAVKAPGF					17349009; 14617043
P10809	436-455	IVLGGGCALLRCIPALDSLT		445-453	LRCIPALDS	I-Ag7	17349009; 14617043
P10809	437-460	VLGGGCALLRCIPALDSLTPANED		445-453	LRCIPALDS	I-Ag7	17349009; 10360970; 10360969; 14617043
P10809	437-460	VLGGGCALLRCIPALDSLTPANED		452-460	DSLTPANED	I-Ag7	17349009; 10360970; 10360969; 14617043
P10809	437-460	VLGGGCALLRCIPALDSLTPANED		452-460	DSLTPANED	HLA-DQ8	17349009; 10360970; 10360969; 14617043
P10809	466-485	EIIKRTLKIPAMTIAKNAGV					17349009; 14617043
P10809	511-530	VNMVEKGIIDPTKVVRTALL					17349009; 14617043
P97411	35-46	AFIKATGKKEDE		37-45	IKATGKKED	I-Ag7	17349009; 14617043
P97411	35-46	AFIKATGKKEDE		38-46	KATGKKEDE	I-Ag7	17349009; 14617043
P97411	35-46	AFIKATGKKEDE		37-45	IKATGKKED	HLA-DQ8	17349009; 14617043
P97411	35-46	AFIKATGKKEDE		38-46	KATGKKEDE	HLA-DQ8	17349009; 14617043
Q16849	502-514	GSFINISVVGPAL					17349009
Q16849	575-587	RSVLLTLVALAGV					17349009
Q16849	608-620	DKERLAALGPEGA		610-618	ERLAALGPE	I-Ag7	17349009
Q16849	608-620	DKERLAALGPEGA		610-618	ERLAALGPE	HLA-DQ8	17349009
Q16849	804-816	TVIVMLTPLVEDG		807-815	VMLTPLVED	I-Ag7	17349009
Q16849	804-816	TVIVMLTPLVEDG		807-815	VMLTPLVED	HLA-DQ8	17349009
Q16849	830-842	SLYHVYEVNLVSE		834-842	VYEVNLVSE	I-Ag7	17349009
Q16849	854-866	FYLKNVQTQETRT		856-864	LKNVQTQET	I-Ag7	17349009; 10562307; 14617043
Q16849	918-930	TYILIDMVLNRMA					17349009
Q16849	933-945	VKEIDIAATLEHV		936-944	IDIAATLEH	I-Ag7	17349009; 14617043
Q16849	933-945	VKEIDIAATLEHV		936-944	IDIAATLEH	HLA-DQ8	17349009; 14617043
